# Supplementary material for: Taxonomic description curves of major lineages are influenced by biological and societal factors
Source: Sci Rep. 2025 Nov 24;15:41837. doi: 10.1038/s41598-025-29845-y (PMC12647670; doi:10.1038/s41598-025-29845-y)
Supplement: Supplementary file 1 — Supplementary Material 1 [file 41598_2025_29845_MOESM1_ESM.xlsx]

## Sheet: groups
name	min body length	median body length	max body length	not soil-dwelling or endoparasitic (1) - soil-dwelling or endoparasitic (5)	terrestrial (1) - aquatic (5)
Tracheophyta	0	2	4	1	1
Marchantiophyta	0	0	1	1	1
Bryophyta	0	1	2	1	1
Chlorophyta	-3	-1	3	1	5
Rhodophyta	-3	2	3	1	5
Ochrophyta	-3	-2	4	1	5
Oomycota	-3	0	2	3	2
Foraminifera	-2	-1	2	3	5
Ciliophora	-3	-1	0	3	3
Myzozoa	-3	-2	0	4	2
Haptophyta	-3	-3	-2	1	5
Euglenozoa	-3	-2	-1	1	5
Amoebozoa	-3	-1	3	3	3
Chordata	0	2	4	1	2
Platyhelminthes	-1	0	4	4	2
Gastrotricha	-2	0	0	1	5
Ectoprocta	-2	-1	2	1	5
Mollusca	-1	1	4	1	4
Nemertea	0	1	4	4	5
Annelida	-2	1	3	2	4
Lepidoptera	0	1	1	1	1
Trichoptera	0	1	1	1	1
Diptera	-1	0	1	1	1
Siphonaptera	0	0	0	1	1
Coleoptera	-1	0	2	1	1
Neuroptera	0	1	1	1	1
Hymenoptera	-1	0	1	1	1
Hemiptera	0	1	2	1	1
Psocodea	-1	0	1	1	1
Thysanoptera	-1	-1	1	1	1
Plecoptera	0	1	1	1	5
Dermaptera	0	1	1	1	1
Dictyoptera	0	1	2	1	1
Orthoptera	0	1	2	1	1
Ephemeroptera	0	1	1	1	5
Odonata	1	1	2	1	1
Crustacea	-1	1	3	1	5
Myriapoda	-1	1	2	1	1
Arachnida	-2	1	2	1	1
Tardigrada	-2	-1	0	2	3
Nematoda	-1	0	3	4	3
Cnidaria	0	1	4	1	5
Porifera	1	1	3	1	5
Basidiomycota	0	1	3	5	1
Ascomycota	0	1	2	5	1
Chytridiomycota	-3	-2	-2	4	3
Microsporidia	-3	-3	-2	5	3

## Sheet: sources
name	min body length (mm)	median body length (mm)	max body length (mm)	above soil (1) - below soil (5)	terrestrial (1) - aquatic (5)
Tracheophyta	https://en.wikipedia.org/wiki/Wolffia	https://nph.onlinelibrary.wiley.com/doi/10.1111/nph.18031	https://en.wikipedia.org/wiki/List_of_tallest_trees		https://en.wikipedia.org/wiki/Aquatic_plant
Marchantiophyta	https://en.wikipedia.org/wiki/Marchantiophyta	https://en.wikipedia.org/wiki/Marchantiophyta	https://en.wikipedia.org/wiki/Marchantiophyta	https://en.wikipedia.org/wiki/Marchantiophyta	https://en.wikipedia.org/wiki/Marchantiophyta
Bryophyta	https://en.wikipedia.org/wiki/Moss	https://en.wikipedia.org/wiki/Moss	https://en.wikipedia.org/wiki/Moss	https://en.wikipedia.org/wiki/Moss	https://en.wikipedia.org/wiki/Moss
Chlorophyta	https://bionumbers.hms.harvard.edu/bionumber.aspx?id=101481&ver=14	https://en.wikipedia.org/wiki/Green_algae	https://www-archiv.fdm.uni-hamburg.de/b-online/library/webb/BOT311/Chlorophyta/Chlorophyta-100.htm	https://en.wikipedia.org/wiki/Green_algae	https://en.wikipedia.org/wiki/Green_algae
Rhodophyta	https://link.springer.com/referenceworkentry/10.1007/978-3-319-32669-6_33-1	https://encyclopedia.pub/entry/33980	https://encyclopedia.pub/entry/33980	https://en.wikipedia.org/wiki/Red_algae	https://en.wikipedia.org/wiki/Red_algae
Ochrophyta	https://en.wikipedia.org/wiki/Diatom	https://pmc.ncbi.nlm.nih.gov/articles/PMC2581674/	https://en.wikipedia.org/wiki/Brown_algae	https://en.wikipedia.org/wiki/Diatom	https://en.wikipedia.org/wiki/Diatom
Oomycota	https://www.tandfonline.com/doi/full/10.1080/12298093.2022.2121496#d1e2957	https://www.tandfonline.com/doi/full/10.1080/12298093.2022.2121496#d1e2957	https://en.wikipedia.org/wiki/Oomycete	https://en.wikipedia.org/wiki/Oomycete	https://en.wikipedia.org/wiki/Oomycete
Foraminifera	https://www.sciencedirect.com/topics/earth-and-planetary-sciences/foraminifera	https://en.wikipedia.org/wiki/Foraminifera	https://en.wikipedia.org/wiki/Foraminifera	https://en.wikipedia.org/wiki/Foraminifera	https://en.wikipedia.org/wiki/Foraminifera
Ciliophora	https://en.wikipedia.org/wiki/Ciliate	https://de.wikipedia.org/wiki/Wimpertierchen	https://en.wikipedia.org/wiki/Ciliate	https://en.wikipedia.org/wiki/Ciliate	https://en.wikipedia.org/wiki/Ciliate
Myzozoa	https://de.wikipedia.org/wiki/Dinoflagellaten	https://de.wikipedia.org/wiki/Dinoflagellaten	https://de.wikipedia.org/wiki/Dinoflagellaten	https://de.wikipedia.org/wiki/Dinoflagellaten	https://de.wikipedia.org/wiki/Dinoflagellaten
Haptophyta	https://www.sciencedirect.com/topics/agricultural-and-biological-sciences/haptophyta	https://www.sciencedirect.com/topics/agricultural-and-biological-sciences/haptophyta	https://www.sciencedirect.com/topics/agricultural-and-biological-sciences/haptophyta	https://www.sciencedirect.com/topics/agricultural-and-biological-sciences/haptophyta	https://www.sciencedirect.com/topics/agricultural-and-biological-sciences/haptophyta
Euglenozoa	https://royalsocietypublishing.org/doi/10.1098/rsob.200407	https://en.wikipedia.org/wiki/Euglenozoa	https://en.wikipedia.org/wiki/Euglenozoa	https://en.wikipedia.org/wiki/Euglenozoa	https://en.wikipedia.org/wiki/Euglenozoa
Amoebozoa	https://pmc.ncbi.nlm.nih.gov/articles/PMC4037983/	https://en.wikipedia.org/wiki/Amoebozoa	https://en.wikipedia.org/wiki/Amoebozoa	https://en.wikipedia.org/wiki/Amoebozoa	https://en.wikipedia.org/wiki/Amoebozoa
Chordata	https://www.britannica.com/animal/chordate	https://bio.libretexts.org/Bookshelves/Introductory_and_General_Biology/Introductory_Biology_(CK-12)/12%3A_Vertebrates/12.01%3A_Chordates	https://bio.libretexts.org/Bookshelves/Introductory_and_General_Biology/Introductory_Biology_(CK-12)/12%3A_Vertebrates/12.01%3A_Chordates	https://de.wikipedia.org/wiki/Wirbeltiere#Systematik_und_Evolution	https://de.wikipedia.org/wiki/Wirbeltiere#Systematik_und_Evolution
Platyhelminthes	https://www.britannica.com/animal/flatworm	https://www.britannica.com/animal/flatworm	https://www.britannica.com/animal/flatworm	https://en.wikipedia.org/wiki/Flatworm	https://en.wikipedia.org/wiki/Flatworm
Gastrotricha	https://en.wikipedia.org/wiki/Gastrotrich	https://en.wikipedia.org/wiki/Gastrotrich	https://en.wikipedia.org/wiki/Gastrotrich	https://en.wikipedia.org/wiki/Gastrotrich	https://en.wikipedia.org/wiki/Gastrotrich
Ectoprocta	https://en.wikipedia.org/wiki/Bryozoa	https://en.wikipedia.org/wiki/Bryozoa	https://en.wikipedia.org/wiki/Bryozoa	https://en.wikipedia.org/wiki/Bryozoa	https://en.wikipedia.org/wiki/Bryozoa
Mollusca	https://www.sciencedirect.com/science/article/pii/S0960982212005921	https://www.sciencedirect.com/science/article/pii/S0960982212005921	https://en.wikipedia.org/wiki/Mollusca	https://en.wikipedia.org/wiki/Mollusca	https://en.wikipedia.org/wiki/Mollusca
Nemertea	https://en.wikipedia.org/wiki/Nemertea	https://en.wikipedia.org/wiki/Nemertea	https://en.wikipedia.org/wiki/Nemertea	https://en.wikipedia.org/wiki/Nemertea	https://en.wikipedia.org/wiki/Nemertea
Annelida	https://de.wikipedia.org/wiki/Ringelw%C3%BCrmer	https://de.wikipedia.org/wiki/Ringelw%C3%BCrmer	https://de.wikipedia.org/wiki/Ringelw%C3%BCrmer	https://en.wikipedia.org/wiki/Annelid	https://en.wikipedia.org/wiki/Annelid
Arthropoda Insecta Lepidoptera	https://en.wikipedia.org/wiki/Lepidoptera	https://en.wikipedia.org/wiki/Lepidoptera	https://en.wikipedia.org/wiki/Lepidoptera	https://en.wikipedia.org/wiki/Lepidoptera	https://en.wikipedia.org/wiki/Lepidoptera
Arthropoda Insecta Trichoptera	https://de.wikipedia.org/wiki/K%C3%B6cherfliegen	https://de.wikipedia.org/wiki/K%C3%B6cherfliegen	https://de.wikipedia.org/wiki/K%C3%B6cherfliegen	https://de.wikipedia.org/wiki/K%C3%B6cherfliegen	https://de.wikipedia.org/wiki/K%C3%B6cherfliegen
Arthropoda Insecta Diptera	https://en.wikipedia.org/wiki/Fly	https://www.intechopen.com/chapters/71425	https://en.wikipedia.org/wiki/Fly	https://en.wikipedia.org/wiki/Fly	https://en.wikipedia.org/wiki/Fly
Arthropoda Insecta Siphonaptera	https://en.wikipedia.org/wiki/Flea	https://en.wikipedia.org/wiki/Flea	https://en.wikipedia.org/wiki/Flea	https://en.wikipedia.org/wiki/Flea	https://en.wikipedia.org/wiki/Flea
Arthropoda Insecta Coleoptera	https://de.wikipedia.org/wiki/K%C3%A4fer	https://de.wikipedia.org/wiki/K%C3%A4fer	https://de.wikipedia.org/wiki/K%C3%A4fer	https://de.wikipedia.org/wiki/K%C3%A4fer	https://de.wikipedia.org/wiki/K%C3%A4fer
Arthropoda Insecta Neuroptera	https://www.britannica.com/animal/neuropteran	https://www.britannica.com/animal/neuropteran	https://www.britannica.com/animal/neuropteran	https://en.wikipedia.org/wiki/Neuroptera	https://en.wikipedia.org/wiki/Neuroptera
Arthropoda Insecta Hymenoptera	https://de.wikipedia.org/wiki/Hautfl%C3%BCgler	https://de.wikipedia.org/wiki/Hautfl%C3%BCgler	https://de.wikipedia.org/wiki/Hautfl%C3%BCgler	https://de.wikipedia.org/wiki/Hautfl%C3%BCgler	https://de.wikipedia.org/wiki/Hautfl%C3%BCgler
Arthropoda Insecta Hemiptera	https://en.wikipedia.org/wiki/Hemiptera	https://en.wikipedia.org/wiki/Hemiptera	https://en.wikipedia.org/wiki/Hemiptera	https://en.wikipedia.org/wiki/Hemiptera	https://en.wikipedia.org/wiki/Hemiptera
Arthropoda Insecta Psocodea	https://en.wikipedia.org/wiki/Psocodea	https://en.wikipedia.org/wiki/Psocodea	https://en.wikipedia.org/wiki/Psocodea	https://en.wikipedia.org/wiki/Psocodea	https://en.wikipedia.org/wiki/Psocodea
Arthropoda Insecta Thysanoptera	https://en.wikipedia.org/wiki/Thrips	https://en.wikipedia.org/wiki/Thrips	https://en.wikipedia.org/wiki/Thrips	https://en.wikipedia.org/wiki/Thrips	https://en.wikipedia.org/wiki/Thrips
Arthropoda Insecta Plecoptera	https://de.wikipedia.org/wiki/Steinfliegen	https://de.wikipedia.org/wiki/Steinfliegen	https://de.wikipedia.org/wiki/Steinfliegen	https://de.wikipedia.org/wiki/Steinfliegen	https://de.wikipedia.org/wiki/Steinfliegen
Arthropoda Insecta Dermaptera	https://de.wikipedia.org/wiki/Ohrw%C3%BCrmer	https://de.wikipedia.org/wiki/Ohrw%C3%BCrmer	https://de.wikipedia.org/wiki/Ohrw%C3%BCrmer	https://de.wikipedia.org/wiki/Ohrw%C3%BCrmer	https://de.wikipedia.org/wiki/Ohrw%C3%BCrmer
Arthropoda Insecta Dictyoptera	https://de.wikipedia.org/wiki/Dictyoptera_(%C3%9Cberordnung)	https://de.wikipedia.org/wiki/Dictyoptera_(%C3%9Cberordnung)	https://de.wikipedia.org/wiki/Dictyoptera_(%C3%9Cberordnung)	https://de.wikipedia.org/wiki/Dictyoptera_(%C3%9Cberordnung)	https://de.wikipedia.org/wiki/Dictyoptera_(%C3%9Cberordnung)
Arthropoda Insecta Orthoptera	https://www.sciencedirect.com/topics/agricultural-and-biological-sciences/orthoptera	https://www.sciencedirect.com/topics/agricultural-and-biological-sciences/orthoptera	https://www.sciencedirect.com/topics/agricultural-and-biological-sciences/orthoptera	https://www.sciencedirect.com/topics/agricultural-and-biological-sciences/orthoptera	https://www.sciencedirect.com/topics/agricultural-and-biological-sciences/orthoptera
Arthropoda Insecta Ephemeroptera	https://en.wikipedia.org/wiki/Mayfly	https://en.wikipedia.org/wiki/Mayfly	https://en.wikipedia.org/wiki/Mayfly	https://en.wikipedia.org/wiki/Mayfly	https://en.wikipedia.org/wiki/Mayfly
Arthropoda Insecta Odonata	https://en.wikipedia.org/wiki/Odonata	https://github.com/jhnwllr/shiny-server/blob/master/odonates/odonates/data/sizeTable.rda	https://en.wikipedia.org/wiki/Odonata	https://en.wikipedia.org/wiki/Odonata	https://en.wikipedia.org/wiki/Odonata
Arthropoda Crustacea	https://en.wikipedia.org/wiki/Crustacean	https://en.wikipedia.org/wiki/Crustacean	https://en.wikipedia.org/wiki/Crustacean	https://en.wikipedia.org/wiki/Crustacean	https://en.wikipedia.org/wiki/Crustacean
Arthropoda Myriapoda	https://en.wikipedia.org/wiki/Myriapoda	https://en.wikipedia.org/wiki/Myriapoda	https://en.wikipedia.org/wiki/Myriapoda	https://en.wikipedia.org/wiki/Myriapoda	https://en.wikipedia.org/wiki/Myriapoda
Arthropoda Arachnida	https://en.wikipedia.org/wiki/Spider	https://en.wikipedia.org/wiki/Spider	https://en.wikipedia.org/wiki/Spider	https://en.wikipedia.org/wiki/Spider	https://en.wikipedia.org/wiki/Spider
Tardigrada	https://en.wikipedia.org/wiki/Tardigrade	https://en.wikipedia.org/wiki/Tardigrade	https://en.wikipedia.org/wiki/Tardigrade	https://de.wikipedia.org/wiki/B%C3%A4rtierchen	https://de.wikipedia.org/wiki/B%C3%A4rtierchen
Nematoda	https://en.wikipedia.org/wiki/Nematode	https://en.wikipedia.org/wiki/Nematode	https://en.wikipedia.org/wiki/Nematode	https://en.wikipedia.org/wiki/Nematode	https://en.wikipedia.org/wiki/Nematode
Cnidaria	https://en.wikipedia.org/wiki/Cnidaria	https://en.wikipedia.org/wiki/Cnidaria	https://en.wikipedia.org/wiki/Cnidaria	https://en.wikipedia.org/wiki/Cnidaria	https://en.wikipedia.org/wiki/Cnidaria
Porifera	https://de.wikipedia.org/wiki/Schw%C3%A4mme	https://www.britannica.com/animal/sponge-animal	https://de.wikipedia.org/wiki/Schw%C3%A4mme	https://de.wikipedia.org/wiki/Schw%C3%A4mme	https://de.wikipedia.org/wiki/Schw%C3%A4mme
Basidiomycota	https://de.wikipedia.org/wiki/St%C3%A4nderpilze	https://de.wikipedia.org/wiki/St%C3%A4nderpilze	https://en.wikipedia.org/wiki/Largest_fungal_fruit_bodies	https://de.wikipedia.org/wiki/St%C3%A4nderpilze	https://de.wikipedia.org/wiki/St%C3%A4nderpilze
Ascomycota	https://de.wikipedia.org/wiki/Schlauchpilze	https://de.wikipedia.org/wiki/Schlauchpilze	https://de.wikipedia.org/wiki/Schlauchpilze	https://de.wikipedia.org/wiki/Schlauchpilze	https://de.wikipedia.org/wiki/Schlauchpilze
Chytridiomycota	https://en.wikipedia.org/wiki/Chytridiomycota	https://en.wikipedia.org/wiki/Chytridiomycota	https://en.wikipedia.org/wiki/Chytridiomycota	https://en.wikipedia.org/wiki/Chytridiomycota	https://en.wikipedia.org/wiki/Chytridiomycota
Microsporidia	https://en.wikipedia.org/wiki/Microsporidia	https://de.wikipedia.org/wiki/Microsporidia	https://en.wikipedia.org/wiki/Microsporidia	https://de.wikipedia.org/wiki/Microsporidia	https://de.wikipedia.org/wiki/Microsporidia

## Sheet: metadata
Body length falls within a certain size class if is measured as a multiple of the given unit.
m	dm	cm	mm	µm		size class (1*10^x, x=mm)	size range	size range unit
10	100	1000	10000	10000000		4	10-100	m
1	10	100	1000	1000000		3	1-10	m
0.1	1	10	100	100000		2	10-100	cm
0.01	0.1	1	10	10000		1	1-10	cm
0.001	0.01	0.1	1	1000		0	1-10	mm
0.0001	0.001	0.01	0.1	100		-1	100-1000	µm
1e-05	0.0001	0.001	0.01	10		-2	10-100	µm
1e-06	1e-05	0.0001	0.001	1		-3	1-10	µm
